# Supplementary material for: Pericyte-derived fibrotic scarring is conserved across diverse central nervous system lesions
Source: Nat Commun. 2021 Sep 17;12:5501. doi: 10.1038/s41467-021-25585-5 (PMC8448846; doi:10.1038/s41467-021-25585-5)
Supplement: Supplementary file 4 — Source Data [file 41467_2021_25585_MOESM4_ESM.xlsx]

## Sheet: Figure 1g
	Figure 1g - Lesion core area (mm2)					One-way ANOVA
	5 d	14 d	7 w			ANOVA summary
	0.449	0.147	0.111			F	19.1
	0.461	0.215	0.147			P value	0.0006
	0.591	0.292	0.118			P value summary	***
	0.356	0.336				Are differences among means statistically significant? (P < 0.05)	Yes
		0.255				R square	0.8093
						Holm-Sidak's multiple comparisons test	Mean Diff.	Significant?	Summary	Adjusted P Value
						14 d vs. 5 d	-0.2153	Yes	**	0.0039
						7 w vs. 5 d	-0.3389	Yes	***	0.0006
						7 w vs. 14 d	-0.1237	Yes	*	0.0488

## Sheet: Figure 1h
	Figure 1h - Number of EYFP+PDGFRb+ cells (per section)						One-way ANOVA
	Uninjured	5 d	14 d	7 w			ANOVA summary
	14	157	181	105			F	47.05
	14	119	216	108			P value	< 0,0001
	13	114	262	106			P value summary	****
		125	221				Are differences among means statistically significant? (P < 0.05)	Yes
			280				R square	0.9277
							Holm-Sidak's multiple comparisons test	Mean Diff.	Significant?	Summary	Adjusted P Value
							5 d vs. Uninjured	115.1	Yes	***	0.0004
							14 d vs. Uninjured	218.3	Yes	****	< 0,0001
							7 w vs. Uninjured	92.67	Yes	**	0.0021
							14 d vs. 5 d	103.3	Yes	***	0.0004
							7 w vs. 5 d	-22.42	No	ns	0.2791
							7 w vs. 14 d	-125.7	Yes	***	0.0002

## Sheet: Figure 1t
	Figure 1t - Number of EYFP+PDGFRb+ cells (per mm2)						One-way ANOVA
	Uninjured	5 d	14 d	7 w			ANOVA summary
	15.11	352.73	1275.29	955.22			F	36.71
	15.27	272.57	1028.41	749.6			P value	< 0,0001
	16.97	200.56	884.66	905.11			P value summary	****
		350.73	682.77				Are differences among means statistically significant? (P < 0.05)	Yes
			1097.19				R square	0.9092
							Holm-Sidak's multiple comparisons test	Mean Diff.	Significant?	Summary	Adjusted P Value
							5 d vs. Uninjured	278.4	No	ns	0.0608
							14 d vs. Uninjured	977.9	Yes	****	< 0,0001
							7 w vs. Uninjured	854.2	Yes	****	< 0,0001
							14 d vs. 5 d	699.5	Yes	****	< 0,0001
							7 w vs. 5 d	575.8	Yes	**	0.001
							7 w vs. 14 d	-123.7	No	ns	0.2746

## Sheet: Figure 1u
	Figure 1u - % EYFP+PDGFRb+ cells ON or OFF the vessel / total EYFP+PDGFRb+ cells
		% ON the vessel					% OFF the vessel
	Uninjured	100	100	100			0	0	0
	5 d	25.3157	34.1361	28.5824	39.7027		74.6843	65.8639	71.4176	60.2973
	14 d	22.5783	20.3037	23.8961	21.0847	16.9976	77.4218	79.6963	76.1039	78.9153	83.0024
	7 w	15.2628	26.8833	34.8044			84.7372	73.1167	65.1956

## Sheet: Figure 1v
	Figure 1v - Distance of EYFP+PDGFRb+ cell soma from the nearest vessel surface (mm)									Kruskal-Wallis test
	Uninjured	5 d	14 d	7 w						P value	< 0,0001
	3.1	26.5	18.7	18.8						Exact or approximate P value?	Approximate
	2.8	18.4	38.2	27.5						P value summary	****
	2.7	15	12.7	36.9						Do the medians vary signif. (P < 0.05)	Yes
	1.1	26.8	67.2	36.2						Number of groups	4
	2.6	31.5	100.6	44.1						Kruskal-Wallis statistic	222.6
	4.2	40.7	113.5	70.8
	3.7	26.9	54.5	19						Dunn's multiple comparisons test	Mean rank diff.	Significant?	Summary	Adjusted P Value
	2	30.1	54.5	24.6
	3.6	18.4	70	20.9						5 d vs. Uninjured	698.8	Yes	****	< 0,0001
	2	22	61.7	26.2						14 d vs. Uninjured	601.1	Yes	****	< 0,0001
	2.9	13.6	0	28.2						7 w vs. Uninjured	560.5	Yes	****	< 0,0001
	2.9	30.5	52.2	33.6
	2.5	30.1	26.6	62.9
	2.4	34.3	58.3	55
	3.4	44.9	33.2	21.3
	3.1	56.4	26.3	30.5
	2	27.1	24	42.6
	3.7	33.5	35.8	40.6
	2.2	22.7	9.9	45.1
	1.9	15.7	9.9	26.5
	1.3	46.7	25.9	23
	2.5	30.5	16.8	25.1
	1.4	40.1	17.8	12.2
	1.8	15.3	31.1	35.5
	2.4	27	12.3	23.5
	3.3	16.1	22.2	14.9
	2.2	12.4	20.5	23.8
	2.8	25.9	32	44.1
	3.1	29.9	11	52.3
	4.4	34.3	21.7	48.3
	2	34.5	11.2	13.4
	3.9	37.7	21.7	67.8
	4.3	73.2	41.6	33.4
	1.9	62.8	38.5	42
	2	25.4	18.9	55.7
	3.7	42.7	47.2	33.4
	3.8	72.2	51.8	46
	4	44.5	15.2	25.4
	3.9	20.6	25.1	37.2
	2	58.4	34.2	17.9
	1.8	21.8	51.6	20.3
	2.5	15	53.1	45.9
	2.4	19.2	37.7	22.1
	3.4	45.6	42.7	0
	3.5	19.8	36.3	48.3
	4.5	21.8	16.1	19.6
	2.7	9.8	41.5	29.9
	2.4	37.7	12.8	22
	3.4	37.6	13.9	25
	2.5	27.8	19.5	21.2
	1.9	16.5	15.2	10.2
	3.2	22.5	34.8	16.1
	2.2	25.9	47	30.3
	4.3	38.3	63.1	41.7
	2.5	15.7	39.9	37.7
	3.4	20.3	15.5	24.6
	3.7	27.5	53.3	29.6
	3.5	24	29.2	13.5
	2.5	18.2	50.7	20.3
	2.8	22.1	37.2	16.1
	2.3	20.4	16	26.3
	2.2	17.1	36.1	24
	3.3	39.7	31.7	33.8
	5.9	26.7	16	19
	3.7	31.9	28.5	21.8
	3.3	65.9	38.1	44.6
	3.3	24.8	17.4	56.8
	2.1	29.9	24.6	55.7
	2.2	28	19.8	65.5
		42.5	16.3	19.5
		53.2	53.5	15.6
		57.6	41.7	11.7
		27.9	36.2	33.5
		25.2	90.8	41.8
		61.7	110.5	58.5
		38.6	31.8	56.1
		26.1	26.4	28
		13.9	27.4	23.8
		34.2	26.6	26.9
		32.1	42.1	28.9
		62.1	14.2	40
		73.6	40.6	34
		91.3	54.7	43.5
		95.6	13.4	29.6
		24.2	19.1	53.1
		38.5	35.9	53.2
		29.5	21.8	66.6
		20.3	36.4	52.8
		31.1	158.6	27.5
		33.4	15.3	21.3
		49	44.7	49
		46.5	66.1	19.4
		32	50.2	33.3
		35	72.5	58.2
		30.7	35.5	18.7
		15.9	30.8	47.5
		23.8	67.6	73.1
		25	25	46.9
		19.1	49.1	17.3
		35.9	18.1	31.6
		27.7	25.6	32.3
		26.1	27.3	14.4
		18.7	55.6	25.3
		52.4	19.7	25.1
		33.3	28.8	43.8
		34.9	35.2	28.2
		63.9	27.1	47.8
		66.4	53.4	31.7
		51.6	56.9	12.9
		29.6	32	20
		36.1	26.8	16.5
		23.5	20.4	24.2
		27.7	38.5	13.8
		54.8	27.2	29
		58	36.5	24.1
		45	65.4	12.3
		64	71.8	70.7
		45.7	33.7	26.9
		19.4	41.2	14.3
		27.4	31.3	34.3
		65.5	14.5	44
		37.6	32.1	42.3
		19.4	66.3	24.2
		25	82.3	32.4
		40.3	35.7	42.2
		22.3	44.2	57.7
		22	20.3	41
		21	52.1	92.3
		69.2	36.5	78.7
		86.5	38.4	57
		101.1	51.6	56.9
		107.2	66.5	71
		124.5	16	32.7
		91.8	17.2	35.5
		42	34.7	62.5
		66.3	33.6	40.1
		22.9	90.2	26.4
		39.4	85.3	49.4
		32.1	70.1	48
		48.3	53	7.1
		61.2	102	20
		31.1	16.4	15.3
		34	23.7	15.5
		53.5	40.5	22.8
		31.1	28.3	51.2
		22.8	25.9	50.2
		20.1	58.6	17.4
		38.1	22.8	30.3
		41.6	33.3	28.4
		40.9	22.1	24.6
		26.4	20.5	13.4
		42.9	23.1	16
		31.2	14.1	17.9
		52.5	26.6	20.4
		30.2	29	30
		27	43.9	32.1
		19.9	36.3	49.9
		31.1	35.3	54.5
		36.5	41.8	19
		61	44.8	59.2
		41.1	56.3	21.6
		92.1	17.6	49.4
		90.2	24	34.1
		40.3	23.8	19.5
		64.9	18.6	20.3
		58.7	44.7	23
		60.9	35	47.5
		124.4	23.3	43.7
		124.4	46.8	25.8
		58.8	24.2	36.3
		21.9	41	34.2
		15.6	58	18.9
		34	21.4	22.9
		33.9	31.2	35.6
		50	14.1	11.5
		42.9	35.3	16.3
		68	64	24.4
		34.7	59.5	20
		30.4	41.4	26.3
		50.1	28.2	18.8
		53.9	84.4	17
		37.5	65.9	27.4
		52.4	67.2	35.3
		90.7	36.8	49
		70	37.4	21.1
		70.8	55.6	40
		84.8	55.3	61.6
		39.8	22.5	52.3
		35	29	15.8
		13.2	40	20.6
		45.1	54.8	12.3
		41.2	61.7	51.5
		45.1	59.7	28.9
		60.4	111.3	36.1
		46.6	42.9	13.5
		22.9	29.5	25.1
		37.2	43.6	26.1
		70	43.5	42.2
		25.9	37.9	23.9
		41.6	62	21.5
		47.6	24.9	19.2
		71.2	34.8	51
		46.4	57.2	28.2
		28.6	19.6	29.1
		14.9	11.7	38.4
		12	32.1	30.1
		37.1	63.5	75.4
		71.4	28.3	75.2
		30.1	13.2	15.2
		54.8	35	26.7
		67.2	21.9	13.8
		74.9	18.6	27.4
		29.1	43	44.4
		28.5	16.8	14.1
		18.9	29.8	20.9
		41	26.2	35.7
		47.1	15.2	28
		55.5	34.1	51.7
		75.5	26.9	19.6
		64.6	13.8	43
		88.4	24.2	34
		83.4	22.6	28.1
		110.2	44.1	31.3
		43.3	26.8	13.2
		23.1	34.9	25
		23.7	25.9	15.2
		48.7	40.1	30.2
		23	45.1	40.9
		18.9	57	41.3
		91.6	33.6	25
		87.4	42.7	43.4
		23.7	41.7	15.9
		30.8	76.8	19
		39.9	14.3	14.9
		23.4	10.7	30.8
		23.3	20	26.2
		17.5	20.4	24.7
		20.2	26.7	20.1
		18.2	20.2	36.4
		14.8	41.4	21.6
		36.6	58.2	28.6
		38	42.1	18.4
		29.6	39.3	15.8
		34.5	39	18.1
		50.3	30.8	21.3
		50.3	25.7	15.4
		43.4	25.7	19
		51.5	17.4	18.7
		27.7	33	23.6
		22	20.2	19.1
		50.4	18.9	17.6
		23.3	15.8	14.2
		30.8	49.6	21.4
		25.9	49.6	42
		34.2	29	44.1
		42.3	26.3	38.6
		25.4	17.2	62.7
		38.9	16.2	23.7
		48	27.9	22.3
		22	10.7	46.7
		37.7	16.6	30.9
		48.9	26.8	51.7
		61.2	26.1	40
		62.5	13.3	42.1
		26.4	33.5	17.2
		11.1	36.2	23.4
		28.3	47.1	49.2
		29	38.3	31.1
		22.5	25.7	37.4
		35.9	15.7	32.1
		22.4	30.6	30.9
		42.3	23.5	32.2
		53.4	26.8	29.9
		32.7	26.7	19.6
		40.3	23.6	24
		41.1	22.9	68.9
		33.3	40.6	24.2
		27.4	37.9	16.3
		31.7	39.2	47.3
		35.8	17.8	74.8
		14.2	23	45.3
		13.5	29.3	29.7
		23.8	34.1	8.9
		39.8	80.9	14.2
		53.2	35	24.8
		48.2	44.5	38
		64.8	36.2	47.3
		39.7	32.2	74.8
		38.5	21.1	45.3
		51.1	29.6	29.7
		40.5	22.6	8.9
		34.1	35.8	14.2
		22.8	26.5	24.8
		26	26.5	38
		44.4	36.1	19.8
		35.4	29.8	24.5
		21.7	21.2	24.9
		30.4	21.5	22.1
		62	52.1	32.8
		31.5	15	42.3
		16.4	65.9	16.2
		12.4	27.4	46.9
		23.3	17	26.3
		9.5	43	39.1
		15.4	21	27.2
		29.1	17.3	18.5
		21	35.7	16.2
		41.7	48.8	11.7
		64.1	52.6	17.1
		21	21.8	15.6
		36.5	15.4	55.4
		15.6	26.7	37.8
		44.7	21.2	44.6
		32.4	19.3	66.6
		76.7	16.4	39.1
		40.2	42.3	10.6
		58.2	24.6	18.7
		70	16.6	52.7
		83.2	30.8	35.2
		106.1	33.7	35.3
		103.8	27	29.3
		78.1	15.7	27.6
		122.2	42.1	22.3
		141.5	16.2	57.9
		135.3	12.6	35.8
		117.1	34.5	32
		34.3	15.6	26
		68.1	39.4	45.2
		30.9	23.8	54.2
		50	38.3	73.9
		48.7	24.7	24.5
		70.9	32.9	30.4
		32.8	30	24.3
		158.5	17.8	25.8
			40	36.5
			14.3	57.9
			20.5	57.9
			38.9	65.4
			28.6	19.7
			21.1	30.6
			64	30.6
			34	24.7
			41.4	37.1
			15.3	23.1
			20	57.2
			33.7	41.1
			43.1	32.2
			33.3	37.4
			19.7	41.3
			12.9	21.6
			31	25.7
			20.1	25.7
			27.3	22.5
			24.1	28.8
			36.7	35.3
			23.2	26.7
			44.5	36.7
			32	44.8
			33	17.8
			32.4	38.8
			30.1	24.1
			24.9	48.2
			38.2	38.3
			42.1	23.2
			38.7	29.7
			28.5	36.6
			39.6	34.4
			21.3	21.5
			39	14.2
			27.5	45.9
			48.1	26.6
			21.3	20.7
			21.8	14.4
			61	42.1
			45.7	47.7
			34.3	32.8
			36.5	23.9
			31.6	21.7
			65.2	48.4
			52.7	23.7
			46.4	57.9
			36.5	23.3
			26	24.7
			34.8	36.1
			39.7	25
			37.7	26.8
			44.8	19.1
			20	26.5
			33.4	28.7
			87	26.5
			59	26
			66.3	14
			17.3	23.2
			37.2	23.2
			24	17
			18.4	38.9
			38.1	32.2
			25.3	20.8
			23.8	21.8
			26.1	14
			29.4	12.8
			15.9	25.4
			12.5	28.6
			33.8	17.2
			20.7	41.4
			23.7	28.8
			19.5	19.1
			19.5	15.9
			38.3
			22.4
			37
			21
			18.1
			22
			22.8
			24.6
			21.2
			32.8
			30.9
			25.9
			33.5
			44.8
			42.2

## Sheet: Figure 1w
	Figure 1w - % EYFP+PDGFRb+ cells / total PDGFRb+ cells						One-way ANOVA
	Uninjured	5 d	14 d	7 w			ANOVA summary
	12.6528	82.715	89.8201	89.0534			F	20.77
	12.3224	76.8572	94.9977	56.6228			P value	< 0,0001
	11.138	69.9417	67.6447	82.9323			P value summary	****
		88.0282	55.4893				Are differences among means statistically significant? (P < 0.05)	Yes
			84.3374				R square	0.8499
							Holm-Sidak's multiple comparisons test	Mean Diff.	Significant?	Summary	Adjusted P Value
							5 d vs. Uninjured	67.35	Yes	***	0.0002
							14 d vs. Uninjured	66.42	Yes	***	0.0001
							7 w vs. Uninjured	64.17	Yes	***	0.0003
							14 d vs. 5 d	-0.9277	No	ns	0.9852
							7 w vs. 5 d	-3.183	No	ns	0.9852
							7 w vs. 14 d	-2.255	No	ns	0.9852

## Sheet: Figure 2g
		Figure 2g - Lesion core area (mm2)				One-way ANOVA
	5 d	14 d	7 w			ANOVA summary
	0.816	0.215	0.077			F	27.35
	0.819	0.215	0.056			P value	0.0005
	0.48	0.149	0.074			P value summary	***
		0.292				Are differences among means statistically significant? (P < 0.05)	Yes
						R square	0.8865
						Holm-Sidak's multiple comparisons test	Mean Diff.	Significant?	Summary	Adjusted P Value
						14 d vs. 5 d	-0.4873	Yes	**	0.0014
						7 w vs. 5 d	-0.636	Yes	***	0.0006
						7 w vs. 14 d	-0.1488	No	ns	0.1231

## Sheet: Figure 2h
	Figure 2h - Number of EYFP+PDGFRb+ cells (per section)						One-way ANOVA
	Contralateral	5 d	14 d	7 w			ANOVA summary
	7	40	192	30			F	18.73
	11	86	51	37			P value	< 0,0001
	10	92	151	54			P value summary	****
	5		126				Are differences among means statistically significant? (P < 0.05)	Yes
	6						R square	0.7783
	9
	10						Holm-Sidak's multiple comparisons test	Mean Diff.	Significant?	Summary	Adjusted P Value
	11
	12						5 d vs. Contralateral	63.47	Yes	*	0.0132
	11						14 d vs. Contralateral	120.8	Yes	****	< 0,0001
							7 w vs. Contralateral	31.13	No	ns	0.2083
							14 d vs. 5 d	57.33	Yes	*	0.0481
							7 w vs. 5 d	-32.33	No	ns	0.2083
							7 w vs. 14 d	-89.67	Yes	**	0.0034

## Sheet: Figure 2t
	Figure 2t - Number of EYFP+PDGFRb+ cells (per mm2)						One-way ANOVA
	Contralateral	5 d	14 d	7 w			ANOVA summary
	8.52	61.42	885.53	406.4			F	16.09
	12.97	123.78	239.5	693.08			P value	< 0,0001
	12.83	202.37	1115.23	749.87			P value summary	****
	6.09		433.48				Are differences among means statistically significant? (P < 0.05)	Yes
	7.48						R square	0.751
	10.58
	12.64						Holm-Sidak's multiple comparisons test	Mean Diff.	Significant?	Summary	Adjusted P Value
	42.42
	14.12						5 d vs. Contralateral	115	No	ns	0.5982
	13.99						14 d vs. Contralateral	654.3	Yes	***	0.0001
							7 w vs. Contralateral	602.3	Yes	***	0.0009
							14 d vs. 5 d	539.2	Yes	**	0.0069
							7 w vs. 5 d	487.3	Yes	*	0.0175
							7 w vs. 14 d	-51.99	No	ns	0.7219

## Sheet: Figure 2u
	Figure 2u - % EYFP+PDGFRb+ cells ON or OFF the vessel / total EYFP+PDGFRb+ cells
		% ON the vessel										% OFF the vessel
	Contralateral	100	100	100	100	100	100	100	100	100	100	0	0	0	0	0	0	0	0	0	0
	5 d	48.6366	42.8207	46.5245								51.3634	57.1793	53.4755
	14 d	60.7141	31.3194	34.7917	31.5395							39.2859	68.6806	65.2083	68.4605
	7 w	48.6913	37.9032	37.5776								51.3087	62.0968	62.4224

[truncated: 55 more sheets: Figure 2v, Figure 2w, Figure 3s, Figure 3t, Figure 3u, Figure 3v, Figure 3w, Figure 3x, Figure 4b, Figure 4c, Figure 4g, Figure 4h, Figure 4u, Figure 4v, Figure 4w, Figure 4x, Figure 4y, Figure 5g, Figure 5h, Figure 5v …]
